# Supplementary material for: Application of Non-Destructive Methods: Biomarker Assays in Blood of White Stork (Ciconia ciconia) Nestlings
Source: Animals (Basel). 2021 Aug 8;11(8):2341. doi: 10.3390/ani11082341 (PMC8388685; doi:10.3390/ani11082341)
Supplement: Supplementary file 1 [file animals-11-02341-s001.zip]

Archive with 1 entries (1 files):
- animals-1335072-supplementary.pdf
